# Supplementary material for: Surface-Based Cortical Measures in Multimodal Association Brain Regions Predict Chess Expertise
Source: Brain Sci. 2022 Nov 21;12(11):1592. doi: 10.3390/brainsci12111592 (PMC9688322; doi:10.3390/brainsci12111592)
Supplement: Supplementary file 1 [file brainsci-12-01592-s001.zip]

Archive with 1 entries (1 files):
- brainsci-1948430-supplementary.pdf
